# Supplementary material for: Bioinformatics Analysis of the Anti-Inflammatory Mechanism and Potential Therapeutic Efficacy of Kezimuke granules in Treating Urinary Tract Infections by Inhibiting NLRP3 Inflammasome Activation
Source: Int J Mol Sci. 2025 Feb 19;26(4):1764. doi: 10.3390/ijms26041764 (PMC11854959; doi:10.3390/ijms26041764)
Supplement: Supplementary file 1 [file ijms-26-01764-s001.zip]

Archive with 1 entries (1 files):
- ijms-3440321-supplementary.pdf
